# Supplementary material for: Epigenetic age acceleration is associated with oligodendrocyte proportions in MSA and control brain tissue
Source: Neuropathol Appl Neurobiol. 2023 Jan 11;49(1):e12872. doi: 10.1111/nan.12872 (PMC10107510; doi:10.1111/nan.12872)
Supplement: Supplementary file 2 — Table S4: Mean chronological and DNAm ages for DNAmClockMulti and DNAmClockCortical for control and MSA samples for all cohorts and brain regions. [file NAN-49-0-s002.xlsx]

## Sheet: SupplementaryTable4
Supplementary Table 4: Mean chronological and DNAm ages for DNAmClockMulti and DNAmClockCortical for control and MSA samples for all cohorts and brain regions.
Cohort	SampleID	ChronologicalAge	DNAmAgeCortical	DNAmAgeMulti
Cohort1	CC1	91	82.7962	68.1955
	CC2	99	70.587	76.3528
	CC3	88	88.7595	85.3408
	CC4	89	87.7568	76.8457
	CC5	71	74.5618	66.5188
	CC6	87	78.6236	73.7326
	CC7	86	88.1282	81.6272
	CC8	82	86.0979	76.1507
	CC9	83	83.5892	76.6958
	CC10	81	81.7487	74.5701
	CC11	64	74.9955	64.5714
	CC12	73	79.8589	71.4721
	CC13	63	68.453	58.1812
	CC14	69	72.5705	64.6517
	CC15	75	80.7056	67.5978
	CC16	76	85.5498	71.5
	CC17	85	85.1402	76.3768
	CC18	86	87.5384	75.957
	CC19	79	86.5006	74.4997
	CC20	82	85.0673	71.113
	CC21	77	74.7024	71.3604
	MC1	50	57.9455	48.7002
	MC2	72	66.3905	59.7444
	MC3	63	61.5637	61.6601
	MC4	70	73.2745	61.1183
	MC5	65	66.8671	66.6107
	MC6	60	64.404	56.121
	MC7	62	71.6981	60.7633
	MC8	66	64.2965	54.7495
	MC9	69	70.009	67.2659
	MC10	63	65.9394	53.0131
	MC11	57	68.5999	57.7008
	MC12	64	72.1994	57.5602
	MC13	69	64.5242	59.8479
	MC14	56	61.9255	52.7222
	MC15	67	77.2675	63.1984
	MC16	82	67.7683	59.2976
	MC17	63	70.2032	56.8417
	MC18	76	80.8624	71.2407
	MC19	60	61.8516	64.0814
	MC20	52	57.411	51.544
	MC21	62	67.2081	56.3446
	MC22	54	63.8463	53.1491
	MC23	63	70.5106	58.0031
	MC24	53	61.4611	54.1481
	MC25	54	65.9181	54.4223
	MC26	64	75.701	64.7475
	MC27	75	81.0893	75.6729
	MC28	75	79.6371	72.8544
	MC29	78	79.6129	75.036
	MC30	72	79.8264	66.5358
	MC31	53	62.8099	47.917
	MC32	69	76.8538	64.2919
	MC33	74	72.147	66.8411
	MC34	70	78.1371	68.1231
	MC35	64	63.5919	56.1854
	MC36	57	57.723	53.1819
	MC37	74	77.3432	67.0594
	MC38	55	64.6527	56.0266
	MC39	60	66.3632	58.1231
	MC40	63	72.8579	58.4583
	MC41	63	65.3479	59.9164
	CF1	88	89.9847	68.8292
	CF2	89	86.7371	72.4884
	CF3	71	71.4892	54.3596
	CF4	87	82.6161	70.8609
	CF5	91	83.7604	63.011
	CF6	99	92.4576	79.1835
	CF7	73	78.0174	71.8398
	CF8	74	77.3167	62.2643
	CF9	71	84.5102	63.6052
	CF10	77	82.8492	65.3476
	CF11	77	78.7113	67.1444
	CF12	75	78.5702	58.6198
	CF13	70	78.9486	61.0701
	CF14	64	76.0577	57.1601
	CF15	63	71.8692	56.1026
	CF16	72	80.9589	63.0393
	CF17	76	79.9786	62.8046
	CF18	76	82.7659	62.1376
	CF19	69	74.0507	58.1302
	CF20	73	75.7609	66.589
	CF21	68	72.0816	50.6183
	CF22	73	82.1612	62.8863
	CF23	79	86.4066	75.4859
	MF1	63	64.3375	51.9562
	MF2	70	76.063	60.746
	MF3	65	73.9415	62.382
	MF4	62	69.097	56.6969
	MF5	66	66.8094	56.3232
	MF6	60	60.501	49.2662
	MF7	50	54.6503	42.909
	MF8	72	76.6311	61.3606
	MF9	69	67.1271	59.7412
	MF10	75	78.1331	68.8238
	MF11	75	80.795	62.8086
	MF12	71	75.5627	64.4676
	MF13	76	81.2016	63.1896
	MF14	69	76.5895	61.0519
	MF15	60	69.6525	52.9997
	MF16	68	78.9552	71.1109
	MF17	67	72.5526	58.2915
	MF18	63	76.6971	60.127
	MF19	54	60.9083	46.6244
	MF20	64	72.0535	56.5884
	MF21	62	68.944	59.1928
	MF22	64	68.2995	53.6396
	MF23	63	75.2162	57.0556
	MF24	70	68.1244	54.0098
	MF25	72	75.2137	59.1839
	MF26	78	80.6987	65.3397
	CO1	88	89.2267	75.885
	CO2	89	88.0954	70.4847
	CO3	71	71.0127	57.4772
	CO4	87	83.0343	72.7214
	CO5	91	83.2726	67.0907
	CO6	99	90.5869	75.2726
	MO1	63	56.2472	47.707
	MO2	70	75.9204	60.4451
	MO3	65	72.9982	57.1166
	MO4	62	66.1537	48.6579
	MO5	66	65.1831	53.8541
	MO6	60	62.6801	55.0985
	MO7	69	75.7539	62.6694
	MO8	50	56.2487	44.4467
	MO9	72	71.0312	66.6667
	MO10	63	67.6727	52.3473
Cohort2	CPFC1	82	81.3004	74.9034
	CPFC2	74	69.4667	74.1543
	CPFC3	91	90.8275	80.3123
	CPFC4	70	71.3367	78.485
	CPFC5	67	63.1945	73.2127
	CPFC6	55	55.4569	53.4903
	CPFC7	79	79.1559	82.771
	CPFC8	71	65.682	68.6947
	CPFC9	81	76.634	75.3446
	CPFC10	90	91.2608	84.3307
	CPFC11	65	64.9353	59.1088
	CPFC12	79	84.1178	75.5165
	CPFC13	78	82.7836	78.0433
	CPFC14	73	71.407	76.5566
	CPFC15	85	83.6458	77.5457
	CPFC16	66	66.1446	67.7523
	CPFC17	68	67.68	67.1233
	CPFC18	81	82.4016	80.2513
	CPFC19	82	80.0811	80.1708
	CPFC20	66	66.5525	67.2789
	CPFC21	74	77.7936	68.8836
	CPFC22	84	86.675	86.388
	CPFC23	59	66.2716	56.8148
	CPFC24	63	69.5682	56.1715
	CPFC25	58	60.4404	58.5071
	CPFC26	80	75.8674	72.4501
	CPFC27	79	86.8914	77.0425
	CPFC28	51	53.8984	57.974
	CPFC29	55	58.9821	53.7791
	CPFC30	67	71.9649	67.9234
	CPFC31	66	65.5013	72.3706
	CPFC32	74	77.0472	73.4024
	CPFC33	83	81.7064	75.6311
	CPFC34	58	59.3597	59.7365
	CPFC35	84	75.3426	81.0128
	CPFC36	77	68.12	69.4857
	CPFC37	85	81.1271	74.6439
	MPFC1	63	63.5914	60.1452
	MPFC2	61	62.8723	64.0948
	MPFC3	63	61.9109	59.4646
	MPFC4	68	72.4813	66.6783
	MPFC5	66	66.3157	61.9916
	MPFC6	63	64.8485	70.337
	MPFC7	60	61.9042	64.0631
	MPFC8	61	63.3118	58.9776
	MPFC9	70	76.5061	76.1818
	MPFC10	56	55.3177	60.7699
	MPFC11	81	79.9171	66.4154
	MPFC12	70	68.5486	70.1783
	MPFC13	63	58.5081	62.5485
	MPFC14	63	76.8264	71.7553
	MPFC15	70	65.8539	70.802
	MPFC16	67	70.1313	71.5624
	MPFC17	65	67.2504	67.7989
	MPFC18	61	59.7717	63.9062
	MPFC19	56	53.681	55.4729
	MPFC20	71	71.775	65.6795
	MPFC21	70	75.0023	76.5108
	MPFC22	68	75.2101	71.0029
	MPFC23	74	73.4068	75.1028
	MPFC24	66	68.2383	67.9091
	MPFC25	57	54.9695	55.8394
	MPFC26	62	62.9309	64.1091
	MPFC27	60	55.5266	61.1521
	MPFC28	75	72.2232	69.2596
	MPFC29	69	76.4105	62.9551
	MPFC30	59	57.812	68.1195
	MPFC31	66	68.5176	68.0897
	MPFC32	71	67.0519	69.2554
	MPFC33	73	71.7738	65.086
	MPFC34	65	64.9649	67.3842
	MPFC35	72	69.3085	69.9845
	MPFC36	69	65.9096	60.1029
	MPFC37	73	66.6188	73.5261
	MPFC38	57	62.7004	63.3397
	MPFC39	65	64.5217	69.1759
	MPFC40	71	72.2233	69.8044
Cohort3	CpC1	56	53.823	53.8889
	CpC2	52	48.4299	43.5009
	CpC3	51	51.6144	50.0967
	CpC4	76	73.646	65.6106
	CpC5	65	55.3775	56.2353
	CpC6	61	54.8533	53.8898
	CpC7	40	38.6671	31.6911
	CpC8	69	65.0506	63.9766
	CpC9	76	72.3907	59.6507
Cohort4	SOX10_1	92	94.7607	64.0858
	SOX10_2	96	118.975	75.5106
	SOX10_3	77	90.9217	58.4346
	SOX10_4	61	69.6212	50.8416
	SOX10_5	74	83.0772	53.9984
	SOX10_6	66	74.5242	44.4776
	SOX10_7	74	88.03	49.0284
	SOX10_8	80	96.4679	60.8325
	SOX10_9	74	92.8555	42.3264
	SOX10_10	101	105.888	70.8957
	SOX10_11	86	90.9022	61.7819
	SOX10_12	81	88.8131	38.6895
	SOX10_13	80	82.4422	41.0503
	SOX10_14	70	85.5651	33.7607
	SOX10_15	84	88.8494	60.3971
CC – control cerebellum (WM); MC – MSA cerebellum (WM); CF – control frontal lobe (WM); MF – MSA frontal lobe (WM); CO – control occipital lobe (WM); MO – MSA occipital lobe (WM); CPFC - Control prefrontal cortex (GM+WM), MPFC - MSA prefrontal cortex (GM+WM),CpC – Corpus callosum; WM – white matter; GM – grey matter
